# Supplementary material for: The Reporting Frequency of Ketoacidosis Events with Dapagliflozin from the European Spontaneous Reporting System: The DAPA-KETO Study
Source: Pharmaceuticals (Basel). 2022 Feb 25;15(3):286. doi: 10.3390/ph15030286 (PMC8952809; doi:10.3390/ph15030286)
Supplement: Supplementary file 1 [file pharmaceuticals-15-00286-s001.zip]

Archive with 1 entries (1 files):
- pharmaceuticals-1600543-supplementary.pdf
